# Supplementary material for: Establishment and validation of an RNA binding protein-associated prognostic model for ovarian cancer
Source: J Ovarian Res. 2021 Feb 7;14:27. doi: 10.1186/s13048-021-00777-1 (PMC7869493; doi:10.1186/s13048-021-00777-1)
Supplement: Supplementary file 4 — Additional file 4. [file 13048_2021_777_MOESM4_ESM.xlsx]

## Sheet: RPB_KEGG_results
KEGG pathway enrichment analysis of aberrantly expressed RBPs
ID	Description	GeneRatio	BgRatio	pvalue	p.adjust	qvalue	geneID	Count
hsa04110	Cell cycle	12/50	124/8039	7.82868e-12	7.1241e-10	6.18054e-10	983/991/701/890/5347/9700/4171/4173/7272/9088/1029/472	12
hsa03010	Ribosome	7/50	158/8039	4.87122e-05	0.0022164	0.00192285	6168/6146/11222/6229/6228/6156/9045	7
hsa04218	Cellular senescence	6/50	160/8039	0.000435942	0.0132236	0.0114722	983/4605/890/2305/1029/472	6
hsa04114	Oocyte meiosis	5/50	128/8039	0.00112964	0.0256992	0.0222955	983/991/5347/9700/9088	5
hsa03040	Spliceosome	5/50	149/8039	0.00221445	0.033799	0.0293224	6628/23451/10262/27258/7919	5
hsa05166	Human T-cell leukemia virus 1 infection	6/50	219/8039	0.00222851	0.033799	0.0293224	991/701/890/9700/1029/472	6
hsa04914	Progesterone-mediated oocyte maturation	4/50	99/8039	0.00322985	0.0419881	0.0364269	983/890/5347/9088	4

## Sheet: RPB_target_KEGG_results
	KEGG pathway enrichment analysis of aberrantly expressed RBP-targets
	ID	Description	GeneRatio	BgRatio	pvalue	p.adjust	qvalue	Count
	hsa04110	Cell cycle	15/261	124/8039	1.05123e-05	0.00297499	0.00268894	15
	hsa05205	Proteoglycans in cancer	17/261	205/8039	0.000348724	0.0493444	0.0445999	17
	GO penrichment analysis of aberrantly expressed RBP-targets
ONTOLOGY	ID	Description	GeneRatio	BgRatio	pvalue	p.adjust	qvalue	Count
BP	GO:0000280	nuclear division	34/523	407/18670	1.53e-08	1.16e-05	1.02e-05	34
BP	GO:0051304	chromosome separation	14/523	90/18670	1.98e-07	6.93e-05	6.08e-05	14
BP	GO:0016049	cell growth	31/523	484/18670	1.81e-05	0.00191672	0.00168126	31
BP	GO:0006979	response to oxidative stress	27/523	451/18670	0.00019022	0.0122255	0.0107237	27
BP	GO:0007219	Notch signaling pathway	15/523	193/18670	0.000365813	0.0179327	0.0157297	15
BP	GO:0048638	regulation of developmental growth	21/523	347/18670	0.000832955	0.0299011	0.0262279	21
BP	GO:1903046	meiotic cell cycle process	14/523	188/18670	0.00086621	0.0308519	0.0270619	14
BP	GO:0000302	response to reactive oxygen species	16/523	232/18670	0.000877241	0.0310027	0.0271941	16
CC	GO:0005911	cell-cell junction	40/540	459/19717	1.2e-10	6.69e-08	5.41e-08	40
CC	GO:0062023	collagen-containing extracellular matrix	36/540	406/19717	6.53e-10	1.82e-07	1.47e-07	36
CC	GO:0005925	focal adhesion	33/540	405/19717	2.73e-08	4.54e-06	3.68e-06	33
CC	GO:0005924	cell-substrate adherens junction	33/540	408/19717	3.26e-08	4.54e-06	3.68e-06	33
CC	GO:0030055	cell-substrate junction	33/540	412/19717	4.11e-08	4.59e-06	3.71e-06	33
CC	GO:0072686	mitotic spindle	11/540	109/19717	0.0002001	0.00429445	0.00347542	11
CC	GO:0005913	cell-cell adherens junction	11/540	117/19717	0.000371956	0.00715694	0.00579198	11
MF	GO:0050839	cell adhesion molecule binding	44/527	499/17697	1.29e-10	9.39e-08	8.63e-08	44
MF	GO:0003779	actin binding	33/527	431/17697	7.61e-07	0.000184555	0.000169718	33
MF	GO:0004674	protein serine/threonine kinase activity	27/527	439/17697	0.000323235	0.0213923	0.0196725	27
MF	GO:0045296	cadherin binding	24/527	331/17697	5.89e-05	0.00476675	0.00438353	24
MF	GO:1901681	sulfur compound binding	21/527	250/17697	2.02e-05	0.00245029	0.0022533	21
MF	GO:0005539	glycosaminoglycan binding	20/527	229/17697	1.8e-05	0.00245029	0.0022533	20
MF	GO:0005178	integrin binding	16/527	132/17697	1.99e-06	0.000361635	0.000332562	16
